# Supplementary material for: A framework for experimental scenarios of global change in marine systems using coral reefs as a case study
Source: R Soc Open Sci. 2020 Jan 22;7(1):191118. doi: 10.1098/rsos.191118 (PMC7029932; doi:10.1098/rsos.191118)
Supplement: IPCC CO2 to temperature relationship [file rsos191118supp1.csv]

atm CO2 ppm	pH	global temp. in degrees C (from recent 1986-2005)	global temp .in degrees C from pre-ind.	time_period_or_RCP	plot_color	Pacific_ocean (temp. projections in in degrees C)	Atlantic_ocean (temp. projections in in degrees C)	Indian_ocean (temp. projections in in degrees C)
281	8.17	-0.6	0	Pre-industrial (1850-1900)	black
361	8.11	0	0.6	Recent (1986-2005)	black	0	0	0
426	8.05	1	1.6	RCP2.6	blue	0.52	0.38	0.19
534	7.97	1.8	2.4	RCP4.5	light blue	1.23	1.17	0.89
637	7.91	2.2	2.8	RCP6.0	orange	1.7	1.54	1.35
851	7.8	3.7	4.3	RCP8.5	red	2.97	2.78	2.62
