# Supplementary material for: A framework for experimental scenarios of global change in marine systems using coral reefs as a case study
Source: R Soc Open Sci. 2020 Jan 22;7(1):191118. doi: 10.1098/rsos.191118 (PMC7029932; doi:10.1098/rsos.191118)
Supplement: Temperature and CO2 levels in coral reef ecosystem experiments. [file rsos191118supp2.csv]

Temp_change_degrees_C	pCO2_ppm
2	753
4	786
6	800
9	599
5	654
2	673
3	876
4	882
3	998
1	880
3	1087
3	861
2	926
3	950
6	1006
3	613
2	1190
3	990
9	1000
2.3	1056
4.1	1191
2	1325
4	1746
2	1968
8	2189
4	608
6	970
5	796
2	2123
3	3471
7	5438
3	608
3	745
7	1673
3	1685
6	1767
12	2113
2	1800
3	4000
4	1307.2
3	1401.9
0.5	604
2	2553
3.5	614
4	801
4	1134
6	1441
1.5	655
3	663
3	699
1.5	759
3	626
1.5	878
3	1532
1.5	2113
3	700
1.5	711
3	726
1.5	1105
3	1108
1.5	543
3	691
1	987
2	2073
3	1000
4	860
2	607
4	630
0.2	925
0.5	949
0.9	750
1.2	1200
1.7	841
6	861
2	740
3.5	1000
6	540
3	936
6	753
6	2327
4	880
2	678
4	875
6	873.76
8	613
10	1180
3	1190
3	1050
3	880
5	705
5	1214
6	807
5	1299
4	611
3	1009
7	1311
1.5	938
3	771
4.5	798
1	821
2	827
3	956
3.3	980
3	1010
4.5	1091
3.8	771
2	798
4	821
5	827
5	774.5
6	824.7
5	827.4
5	917.1
3	622.8
5	1025.2
6	718
4	700
2	850
3	554
4	718
5	880
8	718
2	879
4	985
6	1007
6	900
5	900
3	872
6	976
9	1000
3	903
2	1037
4	2039
6	2242
8	618
2	709
4	965
2	997
4	1579
4	1700
4.5	2361
4	2736
0.2	3470
1.7	4568
3.2	600
4.6	880
6	615
7.6	910
9.3	1945
2.8	800
2	888
3	940
5	1788
3	3812
1.5	903
3	2039
3.5	1675
4.5	700
7	1214
1	750
2	1500
3	2000
1.5	597
3	792
2	1004
3	520
4	720
1.5	1120
3	507
4	552
3	821
4	847
5	945
6	876
7	1406
4	1480
5	1074
6	1922
2	746
3	1260
4	690
3	1180
2.6	800
5.4	786
3	1904
1.5	3970
3	562
4	781
8	789
3.5	658
7	700
9	712
5	1107
7	1108
8	880
6	703
3.4	753
4	641
1	857
3	859
5	882
7	556
10	945
12	1323
17	2367
2	588
4	610
3	632
3	926
3	974
6	1012
3	659
1.5	1032
3	1473
4	780
6	1000
8	1700
3	538
4	744
9	1024
2	538
3	744
4	1023
5	544
6	728
4	1008
9	598
4	723
7	841
6	570
2	699
3	963
4	738
8	835
12	511
5	523
6	551
1	912
2.5	956
3	1020
5	597
7	699
9	1087
10	672
3	907
2.5	1944
2.5	805
3	607
2	656
4	740
4	639
2.5	1012
2	734
4	798
1	712
4	738
3	606
5	903
6	2856
7	606
8	903
9	2856
5	1030
5	738
3	822
3	835
5	1187
0.9	1638
1.6	693
2	695
4	709
6	713
8	733
3	763
2	779
4	1124
6	1166
8	1849
10	1907
12	2104
3.5	1973
6	2334
7	2363
-7	8942
-2	946
2	790
3	527
7	889
	598
	616
	732
	750
	607
	741
	1000
	1056
	1076
	560
	613
	718
	876
	1200
	805
	900
	1297
	2194
	1284
	1337
	2234
	2253
	716
	726
	733
	736
	744
	2143
	744
	2143
	907
	914
	937
	940
	1069
	650
	940
	975
	822
	1187
	1638
	738
	835
	652
	912
	656
	912
	650
