# Supplementary material for: A framework for experimental scenarios of global change in marine systems using coral reefs as a case study
Source: R Soc Open Sci. 2020 Jan 22;7(1):191118. doi: 10.1098/rsos.191118 (PMC7029932; doi:10.1098/rsos.191118)
Supplement: Reference information and experimental information from global change studies on coral reef organisms [file rsos191118supp4.xlsx]

## Sheet: Temperature
Author	Year	Ref. in Hughes et al. 2017	Organism	ΔT (°C)
Abramovitch-Gottlib et al.	2003	108	Coral	2
				4
				6
				9
Agostini et al.	2013	109	Coral	5
Ainsworth and Hoegh-Gulberg	2009	110	Bacteria/Coral	2
				3
				4
Albright & Mason	2013	111	Coral	3
Anlauf et al.	2011	112	Coral	1
Anthony et al.	2007	113	Coral	3
Anthony et al.	2008	114	Coral & CCA	3
Bahr et al.	2016	115	Coral	2
Baria et al.	2015	116	Coral	3
				6
Baum et al.	2016	117	Fish	3
Baums et al.	2013	118	Coral	2
				3
Bellantuono et al.	2011	119	Coral	9
Bender et al.	2015	120	Fish	2.3
				4.1
Ben-Haim et al.	2003	121	Coral	2
				4
Bhagooli & Hidaka	2003	122	Coral	2
				8
Bhagooli & Hidaka	2004	123	Coral	4
				6
Bignami et al.	2016	124	Fish	5
Bowden et al.	2014	125	Fish	2
				3
Brown et al.	2002	126	Coral	7
Campbell et al.	2016	127	Algae	3
Castillo et al.	2014	128	Coral	3
				7
Chavanich et al.	2009	129	Soft coral	3
				12
Chua et al.	2013	130	Coral	2
Chui & Ang Jr.	2015	131	Coral	3
Colombo-Pallotta	2010	132	Coral	4
Comeau et al.	2014	133	Coral	3
Comeau et al.	2016	134	Coral & Algae	0.5
				2
				3.5
Connolly et al.	2012	135	Coral	4
Cumbo et al.	2013	136	Coral larvae	4
Cumbo et al.	2013	137	Coral	6
Cunning et al.	2015	138	Coral	1.5
				3
Diaz-Pulido	2012	139	CCA	3
Donelson	2015	140	Fish	1.5
				3
Donelson et al.	2010	141	Fish	1.5
				3
Donelson et al.	2011	142	Fish	1.5
				3
Donelson et al.	2012	143	Fish	1.5
				3
Donelson et al.	2012	144	Fish	1.5
				3
Donelson et al.	2015	145	Fish	1.5
				3
Dove	2004	146	Coral	1
				2
				3
				4
Dove et al.	2013	147	Community	2
				4
Edmunds et al.	2005	148	Coral larvae	0.2
				0.5
				0.9
				1.2
				1.7
Fabricius et al.	2013	149	Coral	6
Fang et al.	2013	150	Sponge	2
				3.5
Faxneld et al.	2010	151	Coral	6
Ferrari et al.	2015	152	Fish predation	3
Ferrier-Pagès et al.	2010	153	Coral	6
Fine et al.	2005	154	Coral	6
Fitt et al.	2009	155	Coral	4
Flores-Ramírez & Liñán-Cabello	2007	156	Coral	2
				4
				6
				8
				10
Foster et al.	2015	157	Coral	3
Foster et al.	2016	158	Coral	3
Foster & Clode	2016	159	Coral recruits	3
Fournie et al.	2012	160	Coral	5
Franklin et al.	2004	161	Coral	5
				6
Franklin et al.	2006	162	Coral	5
Gervais et al.	2016	163	Shark	4
Godinot et al.	2011	164	Coral	3
				7
Graham et al.	2017	165	Coral larvae	1.5
				3
				4.5
Grenchick	2013	166	Fish	1
				2
				3
Grottoli and Rodrigues	2011	167	Coral	3.3
Hawkins et al.	2014	168	Coral	3
				4.5
Hawkins et al.	2015	169	Coral	3.8
Heyward and Negri	2010	170	Coral	2
				4
Hill & Ralph	2006	171	Coral	5
Hill et al.	2005	172	Coral	5
Hill et al.	2012	173	Coral	6
Hillyer et al.	2017	174	Coral	5
Hoadley et al.	2016	175	Cnidarians	5
Hoegh-Guldberg & Smith	1989	176	Coral	3
				5
Hoogenboom et al.	2012	177	Coral	6
Horvath et al.	2016	178	Coral	4
Humanes et al.	2016	179	Coral	2
				3
				4
				5
Imbs and Yakovleva	2012	180	Coral	8
Inoue et al.	2012	181	Coral	2
				4
				6
Jeans et al.	2014	182	Coral	6
Jin et al.	2016	183	Coral	5
Johansen & Jones	2011	184	Fish	3
				6
				9
Johnson & Carpenter	2012	185	CCA	3
Jones et al.	1998	186	Coral	2
				4
				6
				8
Kamya et al.	2014	187	COTS larvae	2
				4
Kamya et al.	2016	188	COTS	2
				4
Karako-Lampert	2005	189	Zooxanthellae	4
Kruegar et al.	2015	190	Coral	4.5
Kuehl et al.	2011	191	Coral pathogen	4
Lamare et al.	2014	192	COTS	0.2
				1.7
				3.2
				4.6
				6
				7.6
				9.3
Lenz & Edmunds	2017	193	Coral	2.8
Lesser	1997	194	Soft coral	2
				3
Lesser et al.	1990	195	Anthozoan	5
Martin & Gattuso	2009	196	CCA	3
McLeod et al.	2013	197	Fish	1.5
				3
Mayfield et al.	2013	198	Coral	3.5
Messmer et al.	2016	199	Fish	4.5
Middlebrook et al.	2008	200	Coral	7
Middlebrook et al.	2010	201	Coral	1
				2
				3
Miller et al.	2012	202	Fish	1.5
				3
Munday et al.	2009	203	Fish	2
				3
				4
Munday et al.	2017	105	Fish	1.5
				3
Nay et al.	2015	204	Fish	4
Negri & Hoogenboom	2011	205	Coral larvae	3
				4
				5
				6
				7
Negri et al.	2011	206	Coral	4
				5
				6
Nilsson et al.	2009	207	Fish	2
				3
				4
Nilsson et al.	2010	208	Fish	3
Nitschke et al.	2015	209	Symbiodinium	2.6
				5.4
Noonan & Fabricius	2016	210	Coral	3
Nowicki et al.	2012	211	Fish	1.5
				3
Oakley et al.	2014	212	Symbiodinium	4
				8
Oliver and Palumbi	2011	213	Coral	3.5
Perez et al.	2001	214	Anthozoan	7
				9
Pernice et al.	2011	215	Coral	5
				7
				8
Pratte & Richardson	2014	216	Coral	6
Putnam & Gates	2015	217	Coral	3.4
Putnam et al.	2013	218	Coral	4
Randall and Szmant	2009	219	Coral larvae	1
				3
Remily & Richardson	2006	220	Coral disease	5
				7
				10
				12
				17
Reyes-Nivia	2013	221	Coral	2
				4
Reynaud et al.	2003	222	Coral	3
Reynaud et al.	2004	223	Coral	3
Rivest & Hofmann	2015	224	Coral	3
Robison & Warner	2006	225	Zooxanthellae	6
Rocker et al.	2015	226	Coral	3
Rodgers et al.	2017	227	Fish	1.5
				3
Rodolfo-Metalpa et al.	2006	228	Coral	4
				6
				8
Rodolfo-Metalpa et al.	2010	229	Coral	3
Rodriguez-Lanetty et al.	2009	230	Coral larvae	4
				9
Rogers et al.	2010	231	Zooxanthellae	2
				3
				4
				5
				6
Rosa et al.	2014	232	Shark	4
Rosic et al.	2010	233	Symbiodinium	9
Rosic et al.	2011	234	Symbiodinium	4
				7
Ross	2014	235	Soft Coral	6
Rummer et al.	2014	236	Fish	2
				3
Sakami	2000	237	Coral	4
				8
				12
Salih et al.	1997	238	Symbiodinium	5
				6
Sato et al.	2011	239	Coral pathogen	1
				2.5
Schmidt et al.	2011	240	Foraminifera	3
				5
				7
				9
				10
Schmidt et al.	2014	241	Foraminifera	3
Schoepf et al.	2013	242	Coral	2.5
Schoepf et al.	2017	243	Coral	2.5
Shaw et al.	2016	244	Coral	3
Siboni et al.	2015	245	CCA	2
				4
Sinutok et al.	2012	246	Algae	4
Sogin et al.	2016	247	Coral	2.5
Sparks et al.	2017	248	COTS	2
				4
Stubler et al.	2015	249	Sponge/Coral	1
Takahashi et al.	2004	250	Coral	4
Takahashi et al.	2009	251	Zooxanthellae	3
				5
				6
				7
				8
				9
Tolosa et al.	2011	252	Coral	5
Towle et al.	2016	253	Coral	5
Uthicke et al.	2014	254	Sea Urchins	3
Vega Thurber et al.	2008	255	Coral pathogen	3
				5
Vogel et al.	2016	256	Algae	0.9
				1.6
Warner et al.	1996	257	Coral	2
				4
				6
				8
Webster et al.	2016	258	Coral, CCA, Forams	3
Whalan et al.	2008	259	Sponge	2
				4
				6
				8
				10
				12
Xiubao et al.	2009	260	Coral	3.5
				6
Yakovleva & Hidaka	2004	261	Coral	7
Zeevi-Ben-Yosef & Benayahu	2008	262	Soft coral	-7
				-2
				2
				3
Zhu et al.	2004	263	Coral	7

## Sheet: CO2
Author	Year	Ref.	Organism	experimental pCO2 (ppm)	control pCO2 (ppm)	pCO2_Difference_ppm
Agostini et al.	2013	109	Coral	753	446	307
				786	474	312
Albright & Mason	2013	111	Coral	800	434	366
Albright et al.	2010	264	Coral	599	436	163
				654	491	163
				673	468	205
				876	491	385
				882	436	446
				998	468	530
Allan et al.	2013	265	Fish	880	441	439
Allan et al.	2014	266	Fish	1087	400	687
Anlauf et al.	2011	112	Coral	861	487	374
				926	546	380
				950	493	457
				1006	540	466
Anthony et al.	2008	114	Coral & CCA	613	380	233
				1190	380	810
Bahr et al.	2016	115	Coral	990	460	530
				1000	475	525
Baria et al.	2015	116	Coral	1056	420	636
				1191	474	717
				1325	527	798
				1746	420	1326
				1968	474	1494
				2189	527	1662
Bender et al.	2015	120	Fish	608	387	221
				970	387	583
Bignami et al.	2013	267	Fish	796	305	491
				2123	305	1818
				3471	533	2938
				5438	533	4905
Bignami et al.	2016	124	Fish	608	284	324
				745	284	461
				1673	284	1389
				1685	284	1401
				1767	284	1483
				2113	284	1829
Borell et al.	2013	268	Fish/Urchin/Algae	1800	400	1400
				4000	400	3600
Campbell et al.	2016	127	Algae	1307.2	502	805.2
				1401.9	491	910.9
Castillo et al.	2014	128	Coral	604	324	280
				2553	477	2076
Chauvin et al.	2011	269	Coral	614	350	264
				801	350	451
				1134	350	784
				1441	350	1091
Chua et al.	2013	130	Coral	655	421	234
				663	499	164
				699	474	225
				759	521	238
Comeau et al.	2013	270	Coral & CCA	626	385	241
				878	380	498
				1532	380	1152
				2113	380	1733
Comeau et al.	2013	271	Coral	700	400	300
Comeau et al.	2014	133	Coral	711	379	332
				726	405	321
				1105	405	700
				1108	379	729
Comeau et al.	2014	272	Coral & CCA	543	390	153
				691	380	311
				987	380	607
				2073	380	1693
Comeau et al.	2016	134	Coral & Algae	1000	386	614
Couturier et al.	2013	273	Fish	860	451	409
Cripps et al.	2011	274	Fish	607	444	163
				630	451	179
				925	444	481
				949	451	498
Crook et al.	2013	275	Coral larvae	750	410	340
				1200	410	790
Cumbo et al.	2013	137	Coral	841	480	361
				861	480	381
Cumbo et al.	2013	136	Coral larvae	740	400	340
Cyronak & Eyre	2016	276	Sediment	1000	457	543
Del Monaco et al.	2017	277	Algae/Coral	540	380	160
				936	380	556
de Putron et al.	2011	278	Coral	753	394	359
				2327	394	1933
Devine & Munday	2013	279	Fish	880	440	440
Devine et al.	2012	280	Fish	678	450	228
				875	450	425
				873.76	421	452.76
Diaz-Pulido et al.	2012	139	CCA	613	410	203
				1180	410	770
				1190	410	780
Dixson et al.	2010	281	Fish	1050	385	665
Domenici et al.	2012	282	Fish	880	440	440
Doropoulos & Diaz-Pulido	2013	283	Coral & CCA	705	447	258
				1214	447	767
Doropoulos et al.	2012	284	Coral & CCA	807	401	406
				1299	401	898
Dove et al.	2013	147	Community	611	405	206
				1009	405	604
Drenkard et al.	2013	285	Coral	1311	421	890
Dufault et al.	2013	286	Coral recruits	938	483	455
Edmunds	2011	287	Coral	771	420	351
				798	420	378
				821	420	401
				827	420	407
Edmunds & Yarid	2017	288	Coral	956	380	576
				980	384	596
				1010	418	592
				1091	422	669
Edmunds et al.	2012	289	Coral	771	415	356
				798	415	383
				821	415	406
				827	415	412
Enochs et al.	2014	290	Coral	774.5	506	268.5
				824.7	462	362.7
				827.4	501	326.4
				917.1	525	392.1
Fang et al.	2013	150	Sponge	622.8	455	167.8
				1025.2	455	570.2
Ferrari et al.	2011	291	Fish	718	441	277
Ferrari et al.	2011	292	Fish	700	390	310
				850	390	460
Ferrari et al.	2012	293	Fish	554	441	113
				718	441	277
				880	441	439
Ferrari et al.	2012	294	Fish	718	441	277
				879	441	438
Ferrari et al.	2015	152	Fish predation	985	437	548
				1007	441	566
Foster et al.	2015	157	Coral	900	258	642
Foster et al.	2016	158	Coral	900	250	650
Foster & Clode	2016	159	Coral recruits	872	242	630
				976	275	701
Gao & Zheng	2010	295	CCA	1000	380	620
Godinot et al.	2011	164	Coral	903	378	525
				1037	378	659
				2039	378	1661
				2242	378	1864
Gomez et al.	2015	296	Coral	618	351	267
				709	351	358
				965	351	614
				997	351	646
				1579	351	1228
				1700	351	1349
				2361	351	2010
				2736	351	2385
				3470	351	3119
				4568	351	4217
Heinrich et al.	2014	297	Shark	600	390	210
				880	390	490
Heinrich et al.	2016	298	Shark	615	400	215
				910	400	510
Heuer et al.	2016	299	Fish	1945	450	1495
Hoadley et al.	2016	175	Cnidarians	800	378	422
Horvath et al.	2016	178	Coral	888	425	463
				940	425	515
Horwitz and Fine	2014	300	Coral	1788	405	1383
				3812	405	3407
Houlbréque et al.	2012	301	Coral	903	378	525
				2039	378	1661
Houlbréque et al.	2015	302	Coral	1675	417	1258
Huang et al.	2014	303	Coral	700	389	311
				1214	389	825
Hutchins et al.	2013	304	Cyanobacteria	750	280	470
				1500	280	1220
				2000	280	1720
Iguchi et al.	2014	305	Coral	597	274	323
				792	274	518
				1004	274	730
Islam et al.	2012	306	Coral rubble	520	392	128
				720	392	328
				1120	392	728
Johnson & Carpenter	2012	185	CCA	507	426	81
				552	416	136
				821	416	405
				847	426	421
Johnson et al.	2016	307	Shark	945	423	522
Jury et al.	2010	308	Coral	876	230	646
				1406	170	1016
				1480	390	1000
Kamya et al.	2014	187	COTS larvae	1074	480	594
				1922	480	1442
Kamya et al.	2016	188	COTS	746	320	426
				1260	320	940
Kaniewska et al.	2012	309	Fish	690	350	340
				1180	350	830
Kavousi et al.	2016	310	Coral	800	400	400
Kavousi et al.	2016	311	Coral	786	425	361
Krief et al.	2010	312	Coral	1904	385	1519
				3970	385	3585
Langdon & Atkinson	2005	313	Coral	562	391	171
				781	391	390
				789	460	329
Langdon et al.	2003	314	Community	658	404	254
Leclercq et al.	2000	315	Mesocosm	700	380	320
Lenz & Edmunds	2017	193	Coral	712	374	338
				1107	406	701
				1108	379	729
Lönnstedt et al.	2013	316	Fish	880	440	440
Martin & Gattuso	2009	196	CCA	703	397	306
				753	436	317
Marubini et al.	2001	317	Coral	641	336	305
Marubini et al.	2003	318	Coral	857	412	445
				859	412	447
				882	412	470
Marubini et al.	2008	319	Coral	556	293	263
				945	293	652
				1323	293	1030
				2367	293	2074
Miller et al.	2012	202	Fish	588	438	150
				610	443	167
				632	462	170
				926	438	488
				974	443	531
				1012	462	550
Moulin et al.	2014	320	Sea Urchin	659	420	239
				1032	420	612
				1473	420	1053
Movilla et al.	2012	321	Coral	780	381	399
Munday et al.	2009	322	Fish	1000	400	600
				1700	400	1300
Munday et al.	2009	323	Fish	538	396	142
				744	396	348
				1024	396	628
Munday et al.	2010	324	Fish	538	390	148
				744	390	354
				1023	390	633
				544	390	154
				728	390	338
				1008	390	618
Munday et al.	2011	325	Fish	598	450	148
				723	450	273
				841	450	391
Munday et al.	2013	326	Fish	570	490	80
				699	490	209
				963	490	473
Noonan & Fabricius	2016	210	Coral	738	479	259
				835	479	356
Nowicki et al.	2012	211	Fish	511	415	96
				523	410	113
				551	433	118
				912	415	497
				956	410	546
				1020	433	587
Peach et al.	2017	327	Calcifying algae	597	375	222
				699	430	269
				1087	657	430
Prada et al.	2017	328	Coral	672	391	281
				907	391	516
				1944	391	1553
Putnam & Gates	2015	217	Coral	805	417	388
Putnam et al.	2013	218	Coral	607	420	187
				656	413	243
Renegar & Riegl	2005	329	Coral	740	360	380
Reyes-Nivia	2013	221	Coral	639	401	238
				1012	401	611
Reynaud et.al	2003	222	Coral	734	450	284
				798	470	328
Reynaud et al.	2004	223	Coral	712	430	282
				738	446	292
Ries et al.	2009	330	Mixed calcifiers	606	409	197
				903	409	494
				2856	409	2447
Ries et al.	2010	331	Coral	606	409	197
				903	409	494
				2856	409	2447
Rivest & Hofmann	2015	224	Coral	1030	450	580
Rocker et al.	2015	226	Coral	738	464	274
				822	464	358
				835	490	345
				1187	464	723
				1638	464	1174
Rodolfo-Metalpa et al.	2010	229	Coral	693	381	312
				695	387	308
				709	386	323
				713	423	290
				733	424	309
				763	425	338
				779	475	304
Rodolfo-Metalpa et al.	2011	332	Coral (lab)	1124	453	671
				1166	461	705
				1849	459	1390
				1907	461	1446
				2104	453	1651
Rodolfo-Metalpa et al.	2011	332	Mollusc (lab)	1973	495	1478
				2334	496	1838
				2363	426	1937
				8942	385	8557
Rummer et al.	2013	333	Fish	946	451	495
Schmidt et al.	2014	241	Foraminifera	790	490	300
Schneider & Erez	2006	334	Coral	527	315	212
				889	315	574
Schoepf et al.	2013	242	Coral	598	364	234
				616	400	216
				732	364	368
				750	400	350
Schoepf et al.	2017	243	Coral	607	382	225
				741	382	359
Shaw et al.	2016	244	Coral	1000	387	613
				1056	434	622
				1076	434	642
Shirayama and Thornton	2005	335	Invertebrates	560	360	200
Simpson et al.	2011	336	Fish	613	391	222
				718	391	327
				876	391	485
Sinutok et al.	2012	246	Algae	1200	400	800
Sogin et al.	2016	247	Coral	805	416	389
Sparks et al.	2017	248	COTS	900	450	450
Stubler & Peterson	2016	337	Coral rubble	1297	531	766
				2194	531	1663
Stubler et al.	2015	249	Sponge/Coral	1284	540	744
				1337	534	803
				2234	534	1700
				2253	540	1713
Suggett et al.	2013	338	Coral	716	398	318
				726	403	323
				733	393	340
				736	387	349
Takahashi & Kurihara	2013	339	Coral	744	343	401
				2143	343	1800
Tanaka et al.	2015	340	Coral	744	344	400
				2143	344	1799
Towle et al.	2016	253	Coral	907	360	547
				914	364	550
				937	380	557
Uthicke et al.	2014	254	Sea Urchin	940	568	372
Vogel et al.	2015	341	Coral & CCA	1069	427	642
Vogel et al.	2016	256	Algae	650	440	210
				940	440	500
Watson et al.	2017	342	Cone Snails	975	390	585
Webster et al.	2013	343	Coral & CCA	822	464	358
				1187	464	723
				1638	464	1174
Webster et al.	2016	258	Coral, CCA, Forams	738	479	259
				835	499	336
Welch and Munday	2016	344	Fish	652	446	206
				912	446	466
Welch et al.	2014	345	Fish	656	446	210
				912	446	466
Wizemann et al.	2015	346	Algae	650	400	250

## Sheet: References
Ref number	Reference
108	Abramovitch-Gottlib, D. K. & Vago, R. Responses of Stylophora pistillata and Millepora dichotoma to seawater temperature elevation. Bull. Mar. Sci. 73, 745–755 (2003).
109	Agostini, S. et al. The effects of thermal and high-CO2 stresses on the metabolism and surrounding microenvironment of the coral Galaxea fascicularis. Comptes Rendus - Biol. 336, 384–391 (2013).
110	Ainsworth, T. D. & Hoegh-Guldberg, O. Bacterial communities closely associated with coral tissues vary under experimental and natural reef conditions and thermal stress. Aquat. Biol. 4, 289–296 (2009).
111	Albright, R. & Mason, B. Projected near-future levels of temperature and pCO2 reduce coral fertilization success. PLoS ONE 8, e56468 (2013).
112	Anlauf, H., D’Croz, L. & O’Dea, A. A corrosive concoction: the combined effects of ocean warming and acidification on the early growth of a stony coral are multiplicative. J. Exp. Mar. Bio. Ecol. 397, 13–20 (2011).
113	Anthony, K. R. N., Connolly, S. R. & Hoegh-Guldberg, O. Bleaching, energetics, and coral mortality risk: effects of temperature, light, and sediment regime. Limnol. Oceanogr. 52, 716–726 (2007).
114	Anthony, K. R. N., Kline, D. L., Diaz-Pulido, G., Dove, S. & Hoegh-Guldberg, O. Ocean acidification causes bleaching and productivity loss in coral reef builders. Proc. Natl. Acad. Sci. USA 105, 17442–17446 (2008).
115	Bahr, K. D., Jokiel, P. L. & Rodgers, K. S. Relative sensitivity of five Hawaiian coral species to high temperature under high-pCO2 conditions. Coral Reefs 35, 729–738 (2016).
116	Baria, M. V. B., Kurihara, H. & Harii, S. Tolerance to elevated temperature and ocean acidification of the larvae of the solitary corals Fungia fungites (Linnaeus, 1758) and Lithophyllon repanda (Dana, 1846). Zoolog. Sci. 32, 447–454 (2015).
117	Baum, G. et al. Metabolic performance of the coral reef fish Siganus guttatus exposed to combinations of water borne diesel, an anionic surfactant and elevated temperature in Indonesia. Mar. Pollut. Bull. 110, 735–746 (2016).
118	Baums, I. B. et al. Genotypic variation influences reproductive success and thermal stress tolerance in the reef building coral, Acropora palmata. Coral Reefs 32, 703–717 (2013).
119	Bellantuono, A. J., Hoegh-Guldberg, O. & Rodriguez-Lanetty, M. Resistance to thermal stress in corals without changes in symbiont composition. Proc. R. Soc. B (2011). doi:10.1098/rspb.2011.1780
120	Bender, D., Champ, C. M., Kline, D., Diaz-Pulido, G. & Dove, S. Effects of ‘reduced’ and ‘business-as-usual’ CO2 emission scenarios on the algal territories of the damselfish Pomacentrus wardi (Pomacentridae). PLoS ONE 10, e0131442 (2015).
121	Ben-Haim, Y., Zicherman-Keren, M. & Rosenberg, E. Temperature-regulated bleaching and lysis of the coral Pocillopora damicornis by the novel pathogen Vibrio coralliilyticus. Appl. Environ. Microbiol. 69, 4236–4242 (2003).
122	Bhagooli, R. & Hidaka, M. Comparison of stress susceptibility of in hospite and isolated zooxanthellae among five coral species. J. Exp. Mar. Bio. Ecol. 291, 181–197 (2003).
123	Bhagooli, R. & Hidaka, M. Photoinhibition, bleaching susceptibility and mortality in two scleractinian corals, Platygyra ryukyuensis and Stylophora pistillata, in response to thermal and light stresses. Comp. Biochem. Physiol. Part A 137, 547–555 (2004).
124	Bignami, S., Sponaugle, S., Hauff, M. & Cowen, R. K. Combined effects of elevated pCO2 , temperature, and starvation stress on larvae of a large tropical marine fish. ICES J. Mar. Sci. (2016). doi:10.1093/icesjms/fsw216
125	Bowden, A. J. et al. Alterations in gill structure in tropical reef fishes as a result of elevated temperatures. Comp. Biochem. Physiol. Part A 175, 64–71 (2014).
126	Brown, B. E., Dunne, R. P., Goodson, M. S. & Douglas, A. E. Experience shapes the susceptibility of a reef coral to bleaching. Coral Reefs 21, 119–126 (2002).
127	Campbell, J. E., Fisch, J., Langdon, C. & Paul, V. J. Increased temperature mitigates the effects of ocean acidification in calcified green algae (Halimeda spp.). Coral Reefs 35, 357–368 (2016).
128	Castillo, K. D., Ries, J. B., Bruno, J. F. & Westfield, I. T. The reef-building coral Siderastrea siderea exhibits parabolic responses to ocean acidification and warming. Proceedings of the Royal Society B 281, 20141856 (2014).
129	Chavanich, S., Viyakarn, V., Loyjiw, T., Pattaratamrong, P. & Chankong, A. Mass bleaching of soft coral, Sarcophyton spp. in Thailand and the role of temperature and salinity stress. ICES J. Mar. Sci. 66, 1515–1519 (2009).
130	Chua, C. M., Leggat, W., Moya, A. & Baird, A. H. Temperature affects the early life history stages of corals more than near future ocean acidification. Mar. Ecol. Prog. Ser. 475, 85–92 (2013).
131	Chui, A. P. Y. & Ang Jr, P. Elevated temperature enhances normal early embryonic development in the coral Platygyra acuta under low salinity conditions. Coral Reefs 34, 461–469 (2015).
132	Colombo-Pallotta, M. F., Rodríguez-Román, A. & Iglesias-Prieto, R. Calcification in bleached and unbleached Montastraea faveolata: evaluating the role of oxygen and glycerol. Coral Reefs 29, 899–907 (2010).
133	Comeau, S., Carpenter, R. C. & Edmunds, P. J. Effects of irradiance on the response of the coral Acropora pulchra and the calcifying alga Hydrolithon reinboldii to temperature elevation and ocean acidification. J. Exp. Mar. Bio. Ecol. 453, 28–35 (2014).
134	Comeau, S., Carpenter, R. C., Lantz, C. A. & Edmunds, P. J. Parameterization of the response of calcification to temperature and pCO2 in the coral Acropora pulchra and the alga Lithophyllum kotschyanum. Coral Reefs 35, 929–939 (2016).
135	Connolly, S. R., Lopez-Yglesias, M. A. & Anthony, K. R. N. Food availability promotes rapid recovery from thermal stress in a scleractinian coral. Coral Reefs 31, 951–960 (2012).
136	Cumbo, V. R., Edmunds, P. J., Wall, C. B. & Fan, T.-Y. Brooded coral larvae differ in their response to high temperature and elevated pCO2 depending on the day of release. Mar. Biol. 160, 2903–2917 (2013).
137	Cumbo, V. R., Fan, T. Y. & Edmunds, P. J. Effects of exposure duration on the response of Pocillopora damicornis larvae to elevated temperature and high pCO2. J. Exp. Mar. Bio. Ecol. 439, 100–107 (2013).
138	Cunning, R., Gillette, P., Capo, T., Galvez, K. & Baker, A. C. Growth tradeoffs associated with thermotolerant symbionts in the coral Pocillopora damicornis are lost in warmer oceans. Coral Reefs 34, 155–160 (2015).
139	Diaz-Pulido, G., Anthony, K. R. N., Kline, D. I., Dove, S. G. & Hoegh-Guldberg, O. Interactions between ocean acidification and warming on the mortality and dissolution of coralline algae. J. Phycol. 48, 32–39 (2012).
140	Donelson, J. M. Development in a warm future ocean may enhance performance in some species. J. Exp. Mar. Bio. Ecol. 472, 119–125 (2015).
141	Donelson, J. M., Munday, P. L., McCormick, M. I., Pankhurst, N. W. & Pankhurst, P. M. Effects of elevated water temperature and food availability on the reproductive performance of a coral reef fish. Mar. Ecol. Prog. Ser. 401, 233–243 (2010).
142	Donelson, J. M., Munday, P. L., McCormick, M. I. & Nilsson, G. E. Acclimation to predicted ocean warming through developmental plasticity in a tropical reef fish. Glob. Chang. Biol. 17, 1712–1719 (2011).
143	Donelson, J. M., Munday, P. L., McCormick, M. I. & Pitcher, C. R. Rapid transgenerational acclimation of a tropical reef fish to climate change. Nat. Clim. Chang. 2, 30–32 (2012).
144	Donelson, J. M., Munday, P. L. & McCormick, M. I. Climate change may affect fish through an interaction of parental and juvenile environments. Coral Reefs 31, 753–762 (2012).
145	Donelson, J. M. & Munday, P. L. Transgenerational plasticity mitigates the impact of global warming to offspring sex ratios. Glob. Chang. Biol. 21, 2954–2962 (2015).
146	Dove, S. G. Scleractinian corals with photoprotective host pigments are hypersensitive to thermal bleaching. Mar. Ecol. Prog. Ser. 272, 99–116 (2004).
147	Dove, S. G. et al. Future reef decalcification under a business-as-usual CO2 emission scenario. Proc. Natl. Acad. Sci. USA 110, 15342–15347 (2013).
148	Edmunds, P. J., Gates, R. D., Leggat, W., Hoegh-Guldberg, O. & Allen-Requa, L. The effect of temperature on the size and population density of dinoflagellates in larvae of the reef coral Porites astreoides. Invertebr. Biol. 124, 185–193 (2005).
149	Fabricius, K. E., Cséke, S., Humphrey, C. & De’ath, G. Does trophic status enhance or reduce the thermal tolerance of scleractinian corals? A review, experiment and conceptual framework. PLoS One 8, e54399 (2013).
150	Fang, J. K. H. et al. Sponge biomass and bioerosion rates increase under ocean warming and acidification. Glob. Chang. Biol. 19, 3581–3591 (2013).
151	Faxneld, S., Jörgensen, T. L. & Tedengren, M. Effects of elevated water temperature, reduced salinity and nutrient enrichment on the metabolism of the coral Turbinaria mesenterina. Estuar. Coast. Shelf Sci. 88, 482–487 (2010).
152	Ferrari, M. C. O. et al. Interactive effects of ocean acidification and rising sea temperatures alter predation rate and predator selectivity in reef fish communities. Glob. Chang. Biol. 21, 1848–1855 (2015).
153	Ferrier-Pagès, C., Rottier, C., Beraud, E. & Levy, O. Experimental assessment of the feeding effort of three scleractinian coral species during a thermal stress: effect on the rates of photosynthesis. J. Exp. Mar. Bio. Ecol. 390, 118–124 (2010).
154	Fine, M., Meroz-Fine, E. & Hoegh-Guldberg, O. Tolerance of endolithic algae to elevated temperature and light in the coral Montipora monasteriata from the southern Great Barrier Reef. J. Exp. Biol. 208, 75–81 (2005).
155	Fitt, W. K. et al. Response of two species of Indo-Pacific corals, Porites cylindrica and Stylophora pistillata, to short-term thermal stress: the host does matter in determining the tolerance of corals to bleaching. J. Exp. Mar. Bio. Ecol. 373, 102–110 (2009).
156	Flores-Ramírez, L. A. & Liñán-Cabello, M. A. Relationships among thermal stress, bleaching and oxidative damage in the hermatypic coral, Pocillopora capitata. Comp. Biochem. Physiol. Part C 146, 194–202 (2007).
157	Foster, T., Gilmour, J. P., Chua, C. M., Falter, J. L. & McCulloch, M. T. Effect of ocean warming and acidification on the early life stages of subtropical Acropora spicifera. Coral Reefs 34, 1217–1226 (2015).
158	Foster, T., Falter, J. L., McCulloch, M. T. & Clode, P. L. Ocean acidification causes structural deformities in juvenile coral skeletons. Sci. Adv. 2, e1501130 (2016).
159	Foster, T. & Clode, P. L. Skeletal mineralogy of coral recruits under high temperature and CO2. Biogeosciences 13, 1717–1722 (2016).
160	Fournie, J. W., Vivian, D. N., Yee, S. H., Courtney, L. A. & Barron, M. G. Comparative sensitivity of six scleractinian corals to temperature and solar radiation. Dis. Aquat. Organ. 99, 85–93 (2012).
161	Franklin, D., Hoegh-Guldberg, O., Jones, R. & Berges, J. Cell death and degeneration in the symbiotic dinoflagellates of the coral Stylophora pistillata during bleaching. Mar. Ecol. Prog. Ser. 272, 117–130 (2004).
162	Franklin, D. J., Cedrés, C. M. M. & Hoegh-Guldberg, O. Increased mortality and photoinhibition in the symbiotic dinoflagellates of the Indo-Pacific coral Stylophora pistillata (Esper) after summer bleaching. Mar. Biol. 149, 633–642 (2006).
163	Gervais, C., Mourier, J. & Rummer, J. L. Developing in warm water: irregular colouration and patterns of a neonate elasmobranch. Mar. Biodivers. 46, 743–744 (2016).
164	Godinot, C., Houlbrèque, F., Grover, R. & Ferrier-Pagès, C. Coral uptake of inorganic phosphorus and nitrogen negatively affected by simultaneous changes in temperature and pH. PLoS One 6, e25024 (2011).
165	Graham, E. M., Baird, A. H., Connolly, S. R., Sewell, M. A. & Willis, B. L. Uncoupling temperature-dependent mortality from lipid depletion for scleractinian coral larvae. Coral Reefs 36, 97–104 (2017).
166	Grenchik, M. K., Donelson, J. M. & Munday, P. L. Evidence for developmental thermal acclimation in the damselfish, Pomacentrus moluccensis. Coral Reefs 32, 85– 90 (2013).
167	Grottoli, A. G. & Rodrigues, L. J. Bleached Porites compressa and Montipora capitata corals catabolize δ13C-enriched lipids. Coral Reefs 30, 687–692 (2011).
168	Hawkins, T. D., Krueger, T., Becker, S., Fisher, P. L. & Davy, S. K. Differential nitric oxide synthesis and host apoptotic events correlate with bleaching susceptibility in reef corals. Coral Reefs 33, 141–153 (2014).
169	Hawkins, T. D., Krueger, T., Wilkinson, S. P., Fisher, P. L. & Davy, S. K. Antioxidant responses to heat and light stress differ with habitat in a common reef coral. Coral Reefs 34, 1229–1241 (2015).
170	Heyward, A. J. & Negri, A. P. Plasticity of larval pre-competency in response to temperature: observations on multiple broadcast spawning coral species. Coral Reefs 29, 631–636 (2010).
171	Hill, R. & Ralph, P. J. Photosystem II heterogeneity of in hospite zooxanthellae in scleractinian corals exposed to bleaching conditions. Photochem. Photobiol. 82, 1577 (2006).
172	Hill, R., Frankart, C. & Ralph, P. J. Impact of bleaching conditions on the components of non-photochemical quenching in the zooxanthellae of a coral. J. Exp. Mar. Bio. Ecol. 322, 83–92 (2005).
173	Hill, R. et al. Light-induced dissociation of antenna complexes in the symbionts of scleractinian corals correlates with sensitivity to coral bleaching. Coral Reefs 31, 963– 975 (2012).
174	Hillyer, K. E. et al. Metabolite profiling of symbiont and host during thermal stress and bleaching in the coral Acropora aspera. Coral Reefs 36, 105–118 (2017).
175	Hoadley, K. D., Pettay, D. T., Dodge, D. & Warner, M. E. Contrasting physiological plasticity in response to environmental stress within different cnidarians and their respective symbionts. Coral Reefs 35, 529–542 (2016).
176	Hoegh-Guldberg, O. & Smith, G. J. The effect of sudden changes in temperature, light and salinity on the population density and export of zooxanthellae from the reef corals Stylophora pistillata Esper and Seriatopora hystrix Dana. J. Exp. Mar. Bio. Ecol. 129, 279–303 (1989).
177	Hoogenboom, M. O., Campbell, D. A., Beraud, E., DeZeeuw, K. & Ferrier-Pagès, C. Effects of light, food availability and temperature stress on the function of photosystem II and photosystem I of coral symbionts. PLoS One 7, (2012).
178	Horvath, K. M. et al. Next-century ocean acidification and warming both reduce calcification rate, but only acidification alters skeletal morphology of reef-building coral Siderastrea siderea. Scientific Reports 6, 29613 (2016).
179	Humanes, A., Noonan, S. H. C., Willis, B. L., Fabricius, K. E. & Negri, A. P. Cumulative effects of nutrient enrichment and elevated temperature compromise the early life history stages of the coral Acropora tenuis. PLoS One 11, e0161616 (2016).
180	Imbs, A. B. & Yakovleva, I. M. Dynamics of lipid and fatty acid composition of shallow-water corals under thermal stress: an experimental approach. Coral Reefs 31, 41–53 (2012).
181	Inoue, M. et al. Estimate of calcification responses to thermal and freshening stresses based on culture experiments with symbiotic and aposymbiotic primary polyps of a coral, Acropora digitifera. Glob. Planet. Change 92–93, 1–7 (2012).
182	Jeans, J. et al. Thermal bleaching induced changes in photosystem II function not reflected by changes in photosystem II protein content of Stylophora pistillata. Coral Reefs 33, 131–139 (2014).
183	Jin, Y. K. et al. Genetic markers for antioxidant capacity in a reef-building coral. Sci. Adv. 2, e1500842 (2016).
184	Johansen, J. L. & Jones, G. P. Increasing ocean temperature reduces the metabolic performance and swimming ability of coral reef damselfishes. Glob. Chang. Biol. 17, 2971–2979 (2011).
185	Johnson, M. D. & Carpenter, R. C. Ocean acidification and warming decrease calcification in the crustose coralline alga Hydrolithon onkodes and increase susceptibility to grazing. J. Exp. Mar. Bio. Ecol. 434–435, 94–101 (2012).
186	Jones, R. J., Hoegh-Guldberg, O., Larkum, A. W. D. & Schreiber, U. Temperature-induced bleaching of corals begins with impairment of the CO2 fixation mechanism in zooxanthellae. Plant, Cell Environ. 21, 1219–1230 (1998).
187	Kamya, P. Z. et al. Larvae of the coral eating crown-of-thorns starfish, Acanthaster planci in a warmer-high CO2 ocean. Glob. Chang. Biol. 20, 3365–3376 (2014).
188	Kamya, P. Z., Byrne, M., Graba-Landry, A. & Dworjanyn, S. A. Near-future ocean acidification enhances the feeding rate and development of the herbivorous juveniles of the crown-of-thorns starfish, Acanthaster planci. Coral Reefs 35, 1241–1251 (2016).
189	Karako-Lampert, S., Katcoff, D. J., Achituv, Y., Dubinsky, Z. & Stambler, N. Responses of Symbiodinium microadriaticum clade B to different environmental conditions. J. Exp. Mar. Bio. Ecol. 318, 11–20 (2005).
190	Krueger, T. et al. Differential coral bleaching-contrasting the activity and response of enzymatic antioxidants in symbiotic partners under thermal stress. Comp. Biochem. Physiol. Part A 190, 15–25 (2015).
191	Kuehl, K., Jones, R., Gibbs, D. & Richardson, L. The roles of temperature and light in black band disease (BBD) progression on corals of the genus Diploria in Bermuda. J. Invertebr. Pathol. 106, 366–370 (2011).
192	Lamare, M. et al. The thermal tolerance of crown-of-thorns (Acanthaster planci) embryos and bipinnaria larvae: implications for spatial and temporal variation in adult populations. Coral Reefs 33, 207–219 (2014).
193	Lenz, E. A. & Edmunds, P. J. Branches and plates of the morphologically plastic coral Porites rus are insensitive to ocean acidification and warming. J. Exp. Mar. Bio. Ecol. 486, 188–194 (2017).
194	Lesser, M. P. Oxidative stress causes coral bleaching during exposure to elevated temperatures. Coral Reefs 16, 187–192 (1997).
195	Lesser, M. P., Stochaj, W. R., Tapley, D. W. & Shick, J. M. Bleaching in coral reef anthozoans: effects of irradiance, ultraviolet radiation, and temperature on the activities of protective enzymes against active oxygen. Coral Reefs 8, 225–232 (1990).
196	Martin, S. & Gattuso, J. P. Response of Mediterranean coralline algae to ocean acidification and elevated temperature. Glob. Chang. Biol. 15, 2089–2100 (2009).
197	McLeod, I. M. et al. Climate change and the performance of larval coral reef fishes: the interaction between temperature and food availability. Conserv. Physiol. 1, cot024-cot024 (2013).
198	Mayfield, A. B., Fan, T.-Y. & Chen, C.-S. Physiological acclimation to elevated temperature in a reef-building coral from an upwelling environment. Coral Reefs 32, 909–921 (2013).
199	Messmer, V. et al. Global warming will disproportionately affect larger adults in a predatory coral reef fish. Glob. Chang. Biol. (2016). doi:10.1111/gcb.13552
200	Middlebrook, R., Hoegh-Guldberg, O. & Leggat, W. The effect of thermal history on the susceptibility of reef-building corals to thermal stress. J. Exp. Biol. 211, 1050– 1056 (2008).
201	Middlebrook, R., Anthony, K. R. N., Hoegh-Guldberg, O. & Dove, S. Heating rate and symbiont productivity are key factors determining thermal stress in the reef-building coral Acropora formosa. J. Exp. Biol. 213, 1026–1034 (2010).
202	Miller, G. M., Watson, S.-A., Donelson, J. M., McCormick, M. I. & Munday, P. L. Parental environment mediates impacts of increased carbon dioxide on a coral reef fish. Nat. Clim. Chang. 2, 858–861 (2012).
203	Munday, P. L., Crawley, N. E. & Nilsson, G. E. Interacting effects of elevated temperature and ocean acidification on the aerobic performance of coral reef fishes. Mar. Ecol. Prog. Ser. 388, 235–242 (2009).
204	Nay, T. J., Johansen, J. L., Habary, A., Steffensen, J. F. & Rummer, J. L. Behavioural thermoregulation in a temperature-sensitive coral reef fish, the five-lined cardinalfish (Cheilodipterus quinquelineatus). Coral Reefs 34, 1261–1265 (2015).
205	Negri, A. P. & Hoogenboom, M. O. Water Contamination Reduces the Tolerance of Coral Larvae to Thermal Stress. PLoS One 6, e19703 (2011).
206	Negri, A. P., Flores, F., Röthig, T. & Uthicke, S. Herbicides increase the vulnerability of corals to rising sea surface temperature. Limnol. Oceanogr. 56, 471–485 (2011).
207	Nilsson, G. E., Crawley, N., Lunde, I. G. & Munday, P. L. Elevated temperature reduces the respiratory scope of coral reef fishes. Glob. Chang. Biol. 15, 1405–1412 (2009).
208	Nilsson, G. E., Östlund-Nilsson, S. & Munday, P. L. Effects of elevated temperature on coral reef fishes: loss of hypoxia tolerance and inability to acclimate. Comp. Biochem. Physiol. Part A 156, 389–393 (2010).
209	Nitschke, M. R., Davy, S. K., Cribb, T. H. & Ward, S. The effect of elevated temperature and substrate on free-living Symbiodinium cultures. Coral Reefs 34, 161– 171 (2015).
210	Noonan, S. H. C. & Fabricius, K. E. Ocean acidification affects productivity but not the severity of thermal bleaching in some tropical corals. ICES J. Mar. Sci. 73, 715– 726 (2016).
211	Nowicki, J. P., Miller, G. M. & Munday, P. L. Interactive effects of elevated temperature and CO2 on foraging behavior of juvenile coral reef fish. J. Exp. Mar. Bio. Ecol. 412, 46–51 (2012).
212	Oakley, C. A., Schmidt, G. W. & Hopkinson, B. M. Thermal responses of Symbiodinium photosynthetic carbon assimilation. Coral Reefs 33, 501–512 (2014).
213	Oliver, T. A. & Palumbi, S. R. Do fluctuating temperature environments elevate coral thermal tolerance? Coral Reefs 30, 429–440 (2011).
214	Perez, S. F., Cook, C. B. & Brooks, W. R. The role of symbiotic dinoflagellates in the temperature-induced bleaching response of the subtropical sea anemone Aiptasia pallida. J. Exp. Mar. Bio. Ecol. 256, 1–14 (2001).
215	Pernice, M. et al. Regulation of apoptotic mediators reveals dynamic responses to thermal stress in the reef building coral Acropora millepora. PLoS One 6, e16095 (2011).
216	Pratte, Z. A. & Richardson, L. L. Impacts of temperature increase and acidification on thickness of the surface mucopolysaccharide layer of the Caribbean coral Diploria spp. Coral Reefs 33, 487–496 (2014).
217	Putnam, H. M. & Gates, R. D. Preconditioning in the reef-building coral Pocillopora damicornis and the potential for trans-generational acclimatization in coral larvae under future climate change conditions. J. Exp. Biol. 218, 2365–2372 (2015).
218	Putnam, H. M., Mayfield, A. B., Fan, T. Y., Chen, C. S. & Gates, R. D. The physiological and molecular responses of larvae from the reef-building coral Pocillopora damicornis exposed to near-future increases in temperature and pCO2. Mar. Biol. 160, 2157–2173 (2013).
219	Randall, C. J. & Szmant, A. M. Elevated temperature reduces survivorship and settlement of the larvae of the Caribbean scleractinian coral, Favia fragum (Esper). Coral Reefs 28, 537–545 (2009).
220	Remily, E. R. & Richardson, L. L. Ecological physiology of a coral pathogen and the coral reef environment. Microb. Ecol. 51, 345–352 (2006).
221	Reyes-Nivia, C., Diaz-Pulido, G., Kline, D., Hoegh-Guldberg, O. & Dove, S. G. Ocean acidification and warming scenarios increase microbioerosion of coral skeletons. Glob. Chang. Biol. 19, 1919–1929 (2013).
222	Reynaud, S. et al. Interacting effects of CO2 partial pressure and temperature on photosynthesis and calcification in a scleractinian coral. Glob. Chang. Biol. 9, 1660– 1668 (2003).
223	Reynaud, S., Hemming, N. G., Juillet-Leclerc, A. & Gattuso, J. P. Effect of pCO2 and temperature on the boron isotopic composition of the zooxanthellate coral Acropora sp. Coral Reefs 23, 539–546 (2004).
224	Rivest, E. B. & Hofmann, G. E. Effects of temperature and pCO2 on lipid use and biological parameters of planulae of Pocillopora damicornis. J. Exp. Mar. Bio. Ecol. 473, 43–52 (2015).
225	Robison, J. D. & Warner, M. E. Differential impacts of photoacclimation and thermal stress on the photobiology of four different phylotypes of Symbiodinium (Pyrrhophyta). J. Phycol. 42, 568–579 (2006).
226	Rocker, M. M. et al. Expression of calcification and metabolism-related genes in response to elevated pCO2 and temperature in the reef-building coral Acropora millepora. Mar. Genomics 24, 313–318 (2015).
227	Rodgers, G. G., Donelson, J. M. & Munday, P. L. Thermosensitive period of sex determination in the coral-reef damselfish Acanthochromis polyacanthus and the implications of projected ocean warming. Coral Reefs 36, 131–138 (2017).
228	Rodolfo-Metalpa, R., Richard, C., Allemand, D. & Ferrier-Pagès, C. Growth and photosynthesis of two Mediterranean corals, Cladocora caespitosa and Oculina patagonica, under normal and elevated temperatures. J. Exp. Biol. 209, 4546–4556 (2006).
229	Rodolfo-Metalpa, R., Martin, S., Ferrier-Pagès, C. & Gattuso, J.-P. Response of the temperate coral Cladocora caespitosa to mid- and long-term exposure to pCO2 and temperature levels projected for the year 2100 AD. Biogeosciences 7, 289–300 (2010).
230	Rodriguez-Lanetty, M., Harii, S. & Hoegh-Guldberg, O. Early molecular responses of coral larvae to hyperthermal stress. Mol. Ecol. 18, 5101–5114 (2009).
231	Rogers, J. E., Marcovich, D. T., Jordan, S. J. & Gallaher, S. N. Does temperature and UV exposure history modulate the effects of temperature and UV stress on Symbiodinium growth rates? Bull. Mar. Sci. 86, 743–761 (2010).
232	Rosa, R. et al. Early-life exposure to climate change impairs tropical shark survival. Proc. R. Soc. B 281, 20141738 (2014).
233	Rosic, N. N., Pernice, M., Dunn, S., Dove, S. & Hoegh-Guldberg, O. Differential regulation by heat stress of novel cytochrome P450 genes from the dinoflagellate symbionts of reef-building corals. Appl. Environ. Microbiol. 76, 2823–2829 (2010).
234	Rosic, N. N., Pernice, M., Rodriguez-Lanetty, M. & Hoegh-Guldberg, O. Validation of housekeeping genes for gene expression studies in Symbiodinium exposed to thermal and light stress. Mar. Biotechnol. 13, 355–365 (2011).
235	Ross, C. Nitric oxide and heat shock protein 90 co-regulate temperature-induced bleaching in the soft coral Eunicea fusca. Coral Reefs 33, 513–522 (2014).
236	Rummer, J. L. et al. Life on the edge: thermal optima for aerobic scope of equatorial reef fishes are close to current day temperatures. Glob. Chang. Biol. 20, 1055–1066 (2014).
237	Sakami, T. Effects of temperature, irradiance, salinity and inorganic nitrogen concentration on coral zooxanthellae in culture. Fish. Sci. 66, 1006–1013 (2000).
238	Salih, A., Hoegh-Guldberg, O. & Cox, G. Bleaching responses of symbiotic dinoflagellates in corals: the effects of light and elevated temperature on their morphology and physiology. in Proceedings Australian Coral Reef Society, Heron Island 50 year commemorative meeting Anniversary Conference (eds. Greenwood, J. G. & Hall, N. J.) 199–216 (University of Queensland Press, 1997).
239	Sato, Y., Bourne, D. G. & Willis, B. L. Effects of temperature and light on the progression of black band disease on the reef coral, Montipora hispida. Coral Reefs 30, 753–761 (2011).
240	Schmidt, C., Heinz, P., Kucera, M. & Uthicke, S. Temperature-induced stress leads to bleaching in larger benthic foraminifera hosting endosymbiotic diatoms. Limnol. Oceanogr. 56, 1587–1602 (2011).
241	Schmidt, C., Kucera, M. & Uthicke, S. Combined effects of warming and ocean acidification on coral reef Foraminifera Marginopora vertebralis and Heterostegina depressa. Coral Reefs 33, 805–818 (2014).
242	Schoepf, V. et al. Coral energy reserves and calcification in a high-CO2 world at two temperatures. PLoS ONE 8, e75049 (2013).
243	Schoepf, V. et al. Coral calcification under environmental change: a direct comparison of the alkalinity anomaly and buoyant weight techniques. Coral Reefs 36, 13–25 (2017).
244	Shaw, E. C., Carpenter, R. C., Lantz, C. A. & Edmunds, P. J. Intraspecific variability in the response to ocean warming and acidification in the scleractinian coral Acropora pulchra. Mar. Biol. 163, 210 (2016).
245	Siboni, N., Abrego, D., Evenhuis, C., Logan, M. & Motti, C. A. Adaptation to local thermal regimes by crustose coralline algae does not affect rates of recruitment in coral larvae. Coral Reefs 34, 1243–1253 (2015).
246	Sinutok, S., Hill, R., Doblin, M. A., Kuhl, M. & Ralph, P. J. Microenvironmental changes support evidence of photosynthesis and calcification inhibition in Halimeda under ocean acidification and warming. Coral Reefs 31, 1201–1213 (2012).
247	Sogin, E. M., Putnam, H. M., Anderson, P. E. & Gates, R. D. Metabolomic signatures of increases in temperature and ocean acidification from the reef-building coral, Pocillopora damicornis. Metabolomics 12, 71 (2016).
248	Sparks, K. M., Foo, S. A., Uthicke, S., Byrne, M. & Lamare, M. Paternal identity influences response of Acanthaster planci embryos to ocean acidification and warming. Coral Reefs 36, 325–338 (2017).
249	Stubler, A. D., Furman, B. T. & Peterson, B. J. Sponge erosion under acidification and warming scenarios: differential impacts on living and dead coral. Glob. Chang. Biol. 21, 4006–4020 (2015).
250	Takahashi, S., Nakamura, T., Sakamizu, M., Van Woesik, R. & Yamasaki, H. Repair machinery of symbiotic photosynthesis as the primary target of heat stress for reef-building corals. Plant Cell Physiol. 45, 251–255 (2004).
251	Takahashi, S., Whitney, S. M. & Badger, M. R. Different thermal sensitivity of the repair of photodamaged photosynthetic machinery in cultured Symbiodinium species. Proc. Natl. Acad. Sci. USA 106, 3237–3242 (2009).
252	Tolosa, I., Treignier, C., Grover, R. & Ferrier-Pages, C. Impact of feeding and short-term temperature stress on the content and isotopic signature of fatty acids, sterols, and alcohols in the scleractinian coral Turbinaria reniformis. Coral Reefs 30, 763–774 (2011).
253	Towle, E. K., Baker, A. C. & Langdon, C. Preconditioning to high CO2 exacerbates the response of the Caribbean branching coral Porites porites to high temperature stress. Mar. Ecol. Prog. Ser. 546, 75–84 (2016).
254	Uthicke, S., Liddy, M., Nguyen, H. D. & Byrne, M. Interactive effects of near-future temperature increase and ocean acidification on physiology and gonad development in adult Pacific sea urchin, Echinometra sp. A. Coral Reefs 33, 831–845 (2014).
255	Vega Thurber, R. L. et al. Metagenomic analysis indicates that stressors induce production of herpes-like viruses in the coral Porites compressa. Proc. Natl. Acad. Sci. USA 105, 18413–18418 (2008).
256	Vogel, N. et al. Interactive effects of ocean acidification and warming on coral reef associated epilithic algal communities under past, present-day and future ocean conditions. Coral Reefs 35, 715–728 (2016).
257	Warner, M. E., Fitt, W. K. & Schmidt, G. W. The effects of elevated temperature on the photosynthetic efficiency of zooxanthellae in hospite from four different species of reef coral: a novel approach. Plant, Cell Environ. 19, 291–299 (1996).
258	Webster, N. S. et al. Host-associated coral reef microbes respond to the cumulative pressures of ocean warming and ocean acidification. Scientific Reports 6, 19324 (2016).
259	Whalan, S., Ettinger-Epstein, P. & De Nys, R. The effect of temperature on larval pre-settlement duration and metamorphosis for the sponge, Rhopaloeides odorabile. Coral Reefs 27, 783–786 (2008).
260	Li, X., Huang, H., Lian, J., Huang, L. & Dong, J. Effects of the multiple stressors high temperature and reduced salinity on the photosynthesis of the hermatypic coral Galaxea fascicularis. Acta Ecol. Sin. 29, 155–159 (2009).
261	Yakovleva, I. & Hidaka, M. Differential effects of high temperature acclimation on bleaching-susceptible and tolerant corals. Symbiosis 37, 87–105 (2004).
262	Zeevi-Ben-Yosef, D. & Benayahu, Y. Synergistic effect of UVR and Temperature on the survival of azooxanthellate and zooxanthellate early develpmetal stages of soft coral. Bull. Mar. Sci. 83, 401–414 (2008).
263	Zhu, B. H., Wang, G. C., Huang, B. & Tseng, C. K. Effects of temperature, hypoxia, ammonia and nitrate on the bleaching among three coral species. Chinese Sci. Bull. 49, 1923–1928 (2004).
264	Albright, R., Mason, B., Miller, M. & Langdon, C. Ocean acidification compromises recruitment success of the threatened Caribbean coral Acropora palmata. Proc. Natl. Acad. Sci. USA 107, 20400–20404 (2010).
265	Allan, B. J. M., Domenici, P., McCormick, M. I., Watson, S. A. & Munday, P. L. Elevated CO2 affects predator-prey interactions through altered performance. PLoS One 8, e58520 (2013).
266	Allan, B. J. M., Miller, G. M., McCormick, M. I., Domenici, P. & Munday, P. L. Parental effects improve escape performance of juvenile reef fish in a high-CO2 world. Proc. R. Soc. B 281, 20132179 (2014).
267	Bignami, S., Sponaugle, S. & Cowen, R. K. Response to ocean acidification in larvae of a large tropical marine fish, Rachycentron canadum. Glob. Chang. Biol. 19, 996– 1006 (2013).
268	Borell, E. M., Steinke, M. & Fine, M. Direct and indirect effects of high pCO2 on algal grazing by coral reef herbivores from the Gulf of Aqaba (Red Sea). Coral Reefs 32, 937–947 (2013).
269	Chauvin, A., Denis, V. & Cuet, P. Is the response of coral calcification to seawater acidification related to nutrient loading? Coral Reefs 30, 911–923 (2011).
270	Comeau, S., Edmunds, P. J., Spindel, N. B. & Carpenter, R. C. The responses of eight coral reef calcifiers to increasing partial pressure of CO2 do not exhibit a tipping point. Limnol. Ocean. 58, 388–398 (2013).
271	Comeau, S., Carpenter, R. C. & Edmunds, P. J. Effects of feeding and light intensity on the response of the coral Porites rus to ocean acidification. Mar. Biol. 160, 1127– 1134 (2013).
272	Comeau, S., Edmunds, P. J., Spindel, N. B. & Carpenter, R. C. Fast coral reef calcifiers are more sensitive to ocean acidification in short-term laboratory incubations. Limnol. Ocean. 59, 1081–1091 (2014).
273	Couturier, C. S., Stecyk, J. A. W., Rummer, J. L., Munday, P. L. & Nilsson, G. E. Species-specific effects of near-future CO2 on the respiratory performance of two tropical prey fish and their predator. Comp. Biochem. Physiol. Part A 166, 482–489 (2013).
274	Cripps, I. L., Munday, P. L. & McCormick, M. I. Ocean acidification affects prey detection by a predatory reef fish. PLoS One 6, e22736 (2011).
275	Crook, E. D., Cooper, H., Potts, D. C., Lambert, T. & Paytan, A. Impacts of food availability and pCO2 on planulation, juvenile survival, and calcification of the azooxanthellate scleractinian coral Balanophyllia elegans. Biogeosciences 10, 7599– 7608 (2013).
276	Cyronak, T. & Eyre, B. D. The synergistic effects of ocean acidification and organic metabolism on calcium carbonate (CaCO3) dissolution in coral reef sediments. Mar. Chem. 183, 1–12 (2016).
277	Del Monaco, C., Hay, M. E., Gartrell, P., Mumby, P. J. & Diaz-Pulido, G. Effects of ocean acidification on the potency of macroalgal allelopathy to a common coral. Sci. Rep. 7, 41053 (2017).
278	de Putron, S. J., McCorkle, D. C., Cohen, A. L. & Dillon, A. B. The impact of seawater saturation state and bicarbonate ion concentration on calcification by new recruits of two Atlantic corals. Coral Reefs 30, 321–328 (2011).
279	Devine, B. M. & Munday, P. L. Habitat preferences of coral-associated fishes are altered by short-term exposure to elevated CO2. Mar. Biol. 160, 1955–1962 (2013).
280	Devine, B. M., Munday, P. L. & Jones, G. P. Rising CO2 concentrations affect settlement behaviour of larval damselfishes. Coral Reefs 31, 229–238 (2012).
281	Dixson, D. L., Munday, P. L. & Jones, G. P. Ocean acidification disrupts the innate ability of fish to detect predator olfactory cues. Ecol. Lett. 13, 68–75 (2010).
282	Domenici, P., Allan, B., McCormick, M. I. & Munday, P. L. Elevated carbon dioxide affects behavioural lateralization in a coral reef fish. Biol. Lett. 8, 78–81 (2012).
283	Doropoulos, C. & Diaz-Pulido, G. High CO2 reduces the settlement of a spawning coral on three common species of crustose coralline algae. Mar. Ecol. Prog. Ser. 475, 93–99 (2013).
284	Doropoulos, C., Ward, S., Diaz-Pulido, G., Hoegh-Guldberg, O. & Mumby, P. J. Ocean acidification reduces coral recruitment by disrupting intimate larval-algal settlement interactions. Ecol. Lett. 15, 338–346 (2012).
285	Drenkard, E. J. et al. Calcification by juvenile corals under heterotrophy and elevated CO2. Coral Reefs 32, 727–735 (2013).
286	Dufault, A. M. et al. The role of light in mediating the effects of ocean acidification on coral calcification . J. Exp. Biol. 216, 1570–1577 (2013).
287	Edmunds, P. Zooplanktivory ameliorates the effects of ocean acidification on the reef coral Porites spp. Limnol. Oceanogr. 56, 2402–2410 (2011).
288	Edmunds, P. J. & Yarid, A. The effects of ocean acidification on wound repair in the coral Porites spp. J. Exp. Mar. Bio. Ecol. 486, 98–104 (2017).
289	Edmunds, P. J., Brown, D. & Moriarty, V. Interactive effects of ocean acidification and temperature on two scleractinian corals from Moorea, French Polynesia. Glob. Chang. Biol. 18, 2173–2183 (2012).
290	Enochs, I. C. et al. Effects of light and elevated pCO2 on the growth and photochemical efficiency of Acropora cervicornis. Coral Reefs 33, 477–485 (2014).
291	Ferrari, M. C. O. et al. Putting prey and predator into the CO2 equation - qualitative and quantitative effects of ocean acidification on predator-prey interactions. Ecol. Lett. 14, 1143–1148 (2011).
292	Ferrari, M. C. O. et al. Intrageneric variation in antipredator responses of coral reef fishes affected by ocean acidification: implications for climate change projections on marine communities. Glob. Chang. Biol. 17, 2980–2986 (2011).
293	Ferrari, M. C. O. et al. Effects of ocean acidification on visual risk assessment in coral reef fishes. Funct. Ecol. 26, 553–558 (2012).
294	Ferrari, M. C. O. et al. Effects of ocean acidification on learning in coral reef fishes. PLoS ONE 7, e31478 (2012).
295	Gao, K. & Zheng, Y. Combined effects of ocean acidification and solar UV radiation on photosynthesis, growth, pigmentation and calcification of the coralline alga Corallina sessilis (Rhodophyta). Glob. Chang. Biol. 16, 2388–2398 (2010).
296	Gómez, C. E. et al. Responses of the tropical gorgonian coral Eunicea fusca to ocean acidification conditions. Coral Reefs 34, 451–460 (2015).
297	Heinrich, D. D. U. et al. A product of its environment: the epaulette shark (Hemiscyl lium ocellatum) exhibits physiological tolerance to elevated environmental CO2. Conserv. Physiol. 2, cou047 (2014).
298	Heinrich, D. D. U. et al. Foraging behaviour of the epalette shark Hemiscyllium ocellatum is not affected by elevated CO2. ICES J. Mar. Sci. 73, 633–640 (2016).
299	Heuer, R. M., Welch, M. J., Rummer, J. L., Munday, P. L. & Grosell, M. Altered brain ion gradients following compensation for elevated CO2 are linked to behavioural alterations in a coral reef fish. Sci. Rep. 6, 33216 (2016).
300	Horwitz, R. & Fine, M. High CO2 detrimentally affects tissue regeneration of Red Sea corals. Coral Reefs 33, 819–829 (2014).
301	Houlbrèque, F. et al. Effects of increased pCO2 on zinc uptake and calcification in the tropical coral Stylophora pistillata. Coral Reefs 31, 101–109 (2012).
302	Houlbréque, F. et al. Ocean acidification reduces feeding rates in the scleractinian coral Stylophora pistillata. Limnol. Oceanogr. 60, 89–99 (2015).
303	Huang, H. et al. Positive and negative responses of coral calcification to elevated pCO2: case studies of two coral species and the implications of their responses. Mar. Ecol. Prog. Ser. 502, 145–156 (2014). e studies of two coral species and the implications of their responses. Mar. Ecol. Prog. Ser. 502, 145–156 (2014).
304	Hutchins, D. A., Fu, F.-X., Webb, E. A., Walworth, N. & Tagliabue, A. Taxon-specific response of marine nitrogen fixers to elevated carbon dioxide concentrations. Nat. Geosci. 6, 790–795 (2013).
305	Iguchi, A. et al. Responses of calcification of massive and encrusting corals to past, present, and near-future ocean carbon dioxide concentrations. Mar. Pollut. Bull. 89, 348–355 (2014).
306	Islam, M. N., Casareto, B. E., Higuchi, T., Niraula, M. P. & Suzuki, Y. Contribution of coral rubble associated microbial community to the dissolution of calcium carbonate under high pCO2. Galaxea 14, 119–131 (2012).
307	Johnson, M. S., Kraver, D. W., Renshaw, G. M. C. & Rummer, J. L. Will ocean acidification affect the early ontogeny of a tropical oviparous elasmobranch (Hemiscyllium ocellatum)? Conserv. Physiol. 4, cow003 (2016).
308	Jury, C. P., Whitehead, R. F. & Szmant, A. M. Effects of variations in carbonate chemistry on the calcification rates of Madracis auretenra (= Madracis mirabilis sensu Wells, 1973): bicarbonate concentrations best predict calcification rates. Glob. Chang. Biol. 16, 1632–1644 (2010).
309	Kaniewska, P. et al. Major cellular and physiological impacts of ocean acidification on a reef building coral. PLoS ONE 7, e34659 (2012).
310	Kavousi, J., Parkinson, J. E. & Nakamura, T. Combined ocean acidification and low temperature stressors cause coral mortality. Coral Reefs 35, 903–907 (2016).
311	Kavousi, J. et al. Colony-specific calcification and mortality under ocean acidification in the branching coral Montipora digitata. Mar. Environ. Res. 119, 161–165 (2016).
312	Krief, S. et al. Physiological and isotopic responses of scleractinian corals to ocean acidification. Geochim. Cosmochim. Acta 74, 4988–5001 (2010).
313	Langdon, C. Effect of elevated pCO2 on photosynthesis and calcification of corals and interactions with seasonal change in temperature/irradiance and nutrient enrichment. J. Geophys. Res. 110, C09S07 (2005).
314	Langdon, C. et al. Effect of elevated CO2 on the community metabolism of an experimental coral reef. Global Biogeochemical Cycles 17, 1001 (2003).
315	Leclercq, N., Gattuso, J. P. & Jaubert, J. CO2 partial pressure controls the calcification rate of a coral community. Glob. Chang. Biol. 6, 329–334 (2000).
316	Lönnstedt, O. M., Munday, P. L., McCormick, M. I., Ferrari, M. C. O. & Chivers, D. P. Ocean acidification and responses to predators: can sensory redundancy reduce the apparent impacts of elevated CO2 on fish? Ecol. Evol. 3, 3565–3575 (2013).
317	Marubini, F., Barnett, H., Langdon, C. & Atkinson, M. J. Dependence of calcification on light and carbonate ion concentration for the hermatypic coral Porites compressa. Mar. Ecol. Prog. Ser. 220, 153–162 (2001).
318	Marubini, F., Ferrier-Pagès, C. & Cuif, J.-P. Suppression of skeletal growth in scleractinian corals by decreasing ambient carbonate-ion concentration: a cross-family comparison. Proc. R. Soc. B 270, 179–184 (2003).
319	Marubini, F., Ferrier-Pagès, C., Furla, P. & Allemand, D. Coral calcification responds to seawater acidification: a working hypothesis towards a physiological mechanism. Coral Reefs 27, 491–499 (2008).
320	Moulin, L., Grosjean, P., Leblud, J., Batigny, A. & Dubois, P. Impact of elevated pCO2 on a cid-base regulation of the sea urchin Echinometra mathaei and its relation to resistance to ocean acidification: a study in mesocosms. J. Exp. Mar. Bio. Ecol. 457, 97–104 (2014).
321	Movilla, J. et al. Calcification reduction and recovery in native and non-native Mediterranean corals in response to ocean acidification. J. Exp. Mar. Bio. Ecol. 438, 144–153 (2012).
322	Munday, P. L. et al. Ocean acidification impairs olfactory discrimination and homing ability of a marine fish. Proc. Natl. Acad. Sci. USA 106, 1848–1852 (2009).
323	Munday, P. L., Donelson, J. M., Dixson, D. L. & Endo, G. G. K. Effects of ocean acidification on the early life history of a tropical marine fish. Proc. R. Soc. B 276, 3275–3283 (2009).
324	Munday, P. L. et al. Replenishment of fish populations is threatened by ocean acidification. Proc. Natl. Acad. Sci. USA 107, 12930–12934 (2010).
325	Munday, P. L., Gagliano, M., Donelson, J. M., Dixson, D. L. & Thorrold, S. R. Ocean acidification does not affect the early life history development of a tropical marine fish. Mar. Ecol. Prog. Ser. 423, 211–221 (2011).
326	Munday, P. L. et al. Elevated CO2 affects the behavior of an ecologically and economically important coral reef fish. Mar. Biol. 160, 2137–2144 (2013).
327	Peach, K. E., Koch, M. S., Blackwelder, P. L. & Manfrino, C. Calcification and photophysiology responses to elevated pCO2 in six Halimeda species from contrasting irradiance environments on Little Cayman Island reefs. J. Exp. Mar. Bio. Ecol. 486, 114–126 (2017).
328	Prada, F. et al. Ocean warming and acidification synergistically increase coral mortality. Sci. Rep. 7, 40842 (2017).
329	Renegar, D. A. & Riegl, B. M. Effect of nutrient enrichment and elevated CO2 partial pressure on growth rate of Atlantic scleractinian coral Acropora cervicornis. Mar. Ecol. Prog. Ser. 293, 69–76 (2005).
330	Ries, J. B., Cohen, A. L. & McCorkle, D. C. Marine calcifiers exhibit mixed responses to CO2-induced ocean acidification. Geology 37, 1131–1134 (2009).
331	Ries, J. B., Cohen, A. L. & McCorkle, D. C. A nonlinear calcification response to CO2-induced ocean acidification by the coral Oculina arbuscula. Coral Reefs 29, 661– 674 (2010).
332	Rodolfo-Metalpa, R. et al. Coral and mollusc resistance to ocean acidification adversely affected by warming. Nat. Clim. Chang. 1, 308–312 (2011).
333	Rummer, J. L. et al. Elevated CO2 enhances aerobic scope of a coral reef fish. Conserv. Physiol. 1, cot023 (2013).
334	Schneider, K. & Erez, J. The effect of carbonate chemistry on calcification and photosynthesis in the hermatypic coral Acropora eurystoma. Limnol. Oceanogr. 51, 1284–1293 (2006).
335	Shirayama, Y. & Thornton, H. Effect of increased atmospheric CO2 on shallow water marine benthos. J. Geophys. Res. 110, C09S08 (2005).
336	Simpson, S. D. et al. Ocean acidification erodes crucial auditory behaviour in a marine fish. Biol. Lett. (2011). doi:10.1098/rsbl.2011.0293
337	Stubler, A. D. & Peterson, B. J. Ocean acidification accelerates net calcium carbonate loss in a coral rubble community. Coral Reefs 35, 795–803 (2016).
338	Suggett, D. J. et al. Light availability determines susceptibility of reef building corals to ocean acidification. Coral Reefs 32, 327–337 (2013).
339	Takahashi, A. & Kurihara, H. Ocean acidification does not affect the physiology of the tropical coral Acropora digitifera during a 5-week experiment. Coral Reefs 32, 305– 314 (2013).
340	Tanaka, K. et al. Response of Acropora digitifera to ocean acidification: constraints from δ11B, Sr, Mg, and Ba compositions of aragonitic skeletons cultured under variable seawater pH. Coral Reefs 34, 1139–1149 (2015).
341	Vogel, N., Meyer, F. W., Wild, C. & Uthicke, S. Decreased light availability can amplify negative impacts of ocean acidification on calcifying coral reef organisms. Mar. Ecol. Prog. Ser. 521, 49–61 (2015).
342	Watson, S.-A., Fields, J. B. & Munday, P. L. Ocean acidification alters predator behaviour and reduces predation rate. Biol. Lett. 13, 20160797 (2017).
343	Webster, N. S., Uthicke, S., Botté, E., Flores, F. & Negri, A. P. Ocean acidification reduces induction of coral settlement by crustose coraline algae. Glob. Chang. Biol. 19, 303–315 (2013).
344	Welch, M. J. & Munday, P. L. Contrasting effects of ocean acidification on reproduction in reef fishes. Coral Reefs 35, 485–493 (2016).
345	Welch, M. J., Watson, S.-A., Welsh, J. Q., McCormick, M. I. & Munday, P. L. Effects of elevated CO2 on fish behaviour undiminished by transgenerational acclimation. Nat. Clim. Chang. 4, 1086–1089 (2014).
346	Wizemann, A., Meyer, F. W., Hofmann, L. C., Wild, C. & Westphal, H. Ocean acidification alters the calcareous microstructure of the green macro-alga Halimeda opuntia. Coral Reefs 34, 941–954 (2015).
